# Supplementary material for: Identification of Survival-Associated Hub Genes in Pancreatic Adenocarcinoma Based on WGCNA
Source: Front Genet. 2022 Jan 3;12:814798. doi: 10.3389/fgene.2021.814798 (PMC8762281; doi:10.3389/fgene.2021.814798)
Supplement: Supplementary file 1 [file Table1.XLS]

## Sheet: S1
sample	Age	Gender	Stage	OS.time	OS_status
TCGA-2J-AAB1-01A	65	male	T3	2.2	Dead
TCGA-2J-AAB4-01A	48	male	T2	24.3	Alive
TCGA-2J-AAB6-01A	75	male	T3	9.76667	Dead
TCGA-2J-AAB8-01A	71	male	T3	2.66667	Alive
TCGA-2J-AAB9-01A	70	female	T3	20.9	Dead
TCGA-2J-AABA-01A	55	male	T3	20.2333	Dead
TCGA-2J-AABE-01A	73	male	T3	22.5333	Alive
TCGA-2J-AABF-01A	73	male	T3	23.0333	Dead
TCGA-2J-AABH-01A	61	male	T3	42.9	Alive
TCGA-2J-AABI-01A	55	female	T3	32.3	Alive
TCGA-2J-AABK-01A	71	male	T3	16.1333	Alive
TCGA-2J-AABO-01A	43	male	T3	14.6667	Alive
TCGA-2J-AABP-01A	58	female	T3	15.4333	Alive
TCGA-2J-AABR-01A	60	female	T3	14.6	Alive
TCGA-2J-AABT-01A	72	female	T3	10.6333	Alive
TCGA-2J-AABU-01A	56	male	T3	9.23333	Dead
TCGA-2J-AABV-01A	74	male	T3	21.7333	Dead
TCGA-2L-AAQA-01A	76	male	T3	4.76667	Dead
TCGA-2L-AAQE-01A	56	male	T3	22.8	Dead
TCGA-2L-AAQI-01A	66	male	T3	3.43333	Dead
TCGA-2L-AAQJ-01A	49	female	T4	13.1333	Dead
TCGA-2L-AAQL-01A	82	male	T3	9.73333	Dead
TCGA-2L-AAQM-01A	52	male	T3	46.1	Alive
TCGA-3A-A9I5-01A	57	male	NA	59.8	Alive
TCGA-3A-A9I7-01A	45	male	T3	44.1	Alive
TCGA-3A-A9I9-01A	67	male	T3	21.1333	Dead
TCGA-3A-A9IB-01A	69	female	T3	7.46667	Dead
TCGA-3A-A9IC-01A	61	female	T3	24.6	Dead
TCGA-3A-A9IH-01A	66	female	T1	34.0333	Alive
TCGA-3A-A9IJ-01A	65	male	T2	61.8	Alive
TCGA-3A-A9IL-01A	39	female	T1	91.3667	Alive
TCGA-3A-A9IN-01A	62	female	T2	69.4667	Alive
TCGA-3A-A9IO-01A	55	male	NA	64.7333	Alive
TCGA-3A-A9IR-01A	64	female	T2	51.4	Alive
TCGA-3A-A9IS-01A	67	male	T2	33.2667	Alive
TCGA-3A-A9IU-01A	65	male	T3	15.2667	Dead
TCGA-3A-A9IV-01A	59	female	T2	36.7667	Alive
TCGA-3A-A9IX-01A	40	male	T1	34.5667	Alive
TCGA-3A-A9IZ-01A	47	male	T3	10.2667	Dead
TCGA-3A-A9J0-01A	75	male	T3	24.7667	Alive
TCGA-3E-AAAY-01A	67	male	T3	76.1667	Alive
TCGA-3E-AAAZ-01A	71	male	T3	72.7333	Dead
TCGA-F2-6879-01A	57	male	T3	11.1333	Dead
TCGA-F2-6880-01A	70	male	T3	9.83333	Alive
TCGA-F2-7273-01A	54	male	T3	19.7333	Dead
TCGA-F2-7276-01A	64	male	T3	7.2	Dead
TCGA-F2-A44G-01A	79	female	T3	7.76667	Dead
TCGA-F2-A44H-01A	65	male	T3	19.5333	Alive
TCGA-F2-A7TX-01A	77	male	T3	3.16667	Dead
TCGA-F2-A8YN-01A	76	male	T3	17.2333	Alive
TCGA-FB-A4P5-01A	69	female	T3	5.96667	Dead
TCGA-FB-A4P6-01A	54	male	T3	25.5667	Alive
TCGA-FB-A545-01A	72	female	T3	24.4	Dead
TCGA-FB-A5VM-01A	74	male	T2	16.6	Dead
TCGA-FB-A78T-01A	71	female	T3	12.5	Dead
TCGA-FB-A7DR-01A	48	male	T3	11.7667	Dead
TCGA-FB-AAPP-01A	71	male	T3	16.1667	Dead
TCGA-FB-AAPQ-01A	65	male	T3	37.6667	Dead
TCGA-FB-AAPS-01A	62	female	T2	7.6	Alive
TCGA-FB-AAPU-01A	41	female	T3	12.7	Dead
TCGA-FB-AAPY-01A	71	male	T2	35.3	Dead
TCGA-FB-AAPZ-01A	54	male	T2	23.8667	Alive
TCGA-FB-AAQ0-01A	68	male	T3	15.7667	Dead
TCGA-FB-AAQ1-01A	49	male	T3	4.1	Dead
TCGA-FB-AAQ2-01A	81	female	T3	5.1	Dead
TCGA-FB-AAQ3-01A	65	female	T3	1.03333	Dead
TCGA-FB-AAQ6-01A	85	male	T1	8.13333	Dead
TCGA-H6-8124-01A	56	female	T3	13.0667	Alive
TCGA-H6-A45N-01A	88	female	T3	13.2333	Dead
TCGA-H8-A6C1-01A	53	male	T3	22.3667	Alive
TCGA-HV-A5A3-01A	50	male	T3	4.26667	Dead
TCGA-HV-A5A4-01A	72	female	T3	7.73333	Alive
TCGA-HV-A5A5-01A	61	female	T3	9.63333	Alive
TCGA-HV-A5A6-01A	65	female	T3	67.8667	Dead
TCGA-HV-A7OL-01A	70	male	T3	8.4	Alive
TCGA-HV-AA8V-01A	50	male	T3	30.6667	Alive
TCGA-HV-AA8X-01A	75	female	T2	17.7333	Dead
TCGA-HZ-7289-01A	77	male	T3	22.0333	Dead
TCGA-HZ-7918-01A	72	male	T3	32.3	Alive
TCGA-HZ-7919-01A	52	female	T3	19.7667	Dead
TCGA-HZ-7920-01A	71	male	T2	7.86667	Dead
TCGA-HZ-7922-01A	61	female	T3	0.133333	Alive
TCGA-HZ-7923-01A	65	male	T3	10.4667	Alive
TCGA-HZ-7924-01A	60	female	T3	28	Alive
TCGA-HZ-7925-01A	66	male	T3	20.4667	Dead
TCGA-HZ-7926-01A	57	male	T3	17.2667	Dead
TCGA-HZ-8001-01A	69	male	T4	23.5333	Alive
TCGA-HZ-8002-01A	61	male	T3	12.2	Dead
TCGA-HZ-8003-01A	65	female	T3	19.8667	Dead
TCGA-HZ-8005-01A	81	male	T3	4	Dead
TCGA-HZ-8315-01A	54	female	T3	9.96667	Dead
TCGA-HZ-8317-01A	69	female	T3	12.6	Dead
TCGA-HZ-8519-01A	73	male	T1	15.1333	Alive
TCGA-HZ-8636-01A	58	female	T3	18.1667	Dead
TCGA-HZ-8637-01A	76	female	T3	17.2333	Dead
TCGA-HZ-8638-01A	84	female	T1	5.03333	Dead
TCGA-HZ-A49G-01A	58	female	T2	22	Alive
TCGA-HZ-A49H-01A	68	female	T3	16.3667	Alive
TCGA-HZ-A49I-01A	77	male	T3	10.2667	Dead
TCGA-HZ-A4BH-01A	75	male	T3	6.46667	Alive
TCGA-HZ-A4BK-01A	72	male	T3	21.9	Alive
TCGA-HZ-A77O-01A	77	female	T2	5.33333	Dead
TCGA-HZ-A77P-01A	77	male	T3	11	Alive
TCGA-HZ-A77Q-01A	55	female	T3	1.1	Alive
TCGA-HZ-A8P1-01A	81	male	T2	0.233333	Alive
TCGA-HZ-A9TJ-01A	70	male	T3	20.1	Alive
TCGA-IB-7644-01A	65	female	T3	13.1333	Dead
TCGA-IB-7645-01A	44	female	T3	50.0667	Dead
TCGA-IB-7646-01A	60	male	T3	4.83333	Dead
TCGA-IB-7649-01A	73	female	T3	15.5667	Dead
TCGA-IB-7651-01A	64	female	T3	20.1	Dead
TCGA-IB-7652-01A	49	female	T3	37.2	Alive
TCGA-IB-7654-01A	80	male	T2	15.8667	Dead
TCGA-IB-7885-01A	78	female	T3	41.9	Alive
TCGA-IB-7886-01A	80	male	T3	4.1	Dead
TCGA-IB-7887-01A	62	female	T3	3.66667	Dead
TCGA-IB-7888-01A	66	female	T3	44.4	Dead
TCGA-IB-7889-01A	85	female	T3	16.0333	Dead
TCGA-IB-7890-01A	73	male	T2	19.9333	Dead
TCGA-IB-7891-01A	49	female	T3	30.4333	Dead
TCGA-IB-7893-01A	64	male	T3	3.9	Dead
TCGA-IB-7897-01A	53	female	T3	16.2	Dead
TCGA-IB-8126-01A	79	female	T4	15.4	Alive
TCGA-IB-8127-01A	59	male	T3	17.4	Alive
TCGA-IB-A5SO-01A	71	male	T3	12.1667	Dead
TCGA-IB-A5SP-01A	77	male	T3	16.0667	Alive
TCGA-IB-A5SQ-01A	56	female	T2	7.3	Dead
TCGA-IB-A5SS-01A	64	female	T3	15.3333	Dead
TCGA-IB-A5ST-01A	64	female	T3	21.1667	Alive
TCGA-IB-A6UF-01A	63	male	T3	22.2	Alive
TCGA-IB-A6UG-01A	65	male	T3	1.36667	Dead
TCGA-IB-A7LX-01A	57	male	T3	8.33333	Dead
TCGA-IB-A7M4-01A	81	male	T3	16.1	Alive
TCGA-IB-AAUM-01A	76	male	T2	0.266667	Alive
TCGA-IB-AAUN-01A	74	female	T2	4.8	Dead
TCGA-IB-AAUO-01A	64	female	T3	7.96667	Dead
TCGA-IB-AAUP-01A	68	male	T3	14.3667	Alive
TCGA-IB-AAUQ-01A	50	male	T3	6.1	Dead
TCGA-IB-AAUR-01A	67	male	T3	11.2667	Alive
TCGA-IB-AAUS-01A	84	female	T3	7.5	Alive
TCGA-IB-AAUT-01A	65	male	T2	9.56667	Alive
TCGA-IB-AAUU-01A	35	male	T3	8.16667	Alive
TCGA-IB-AAUV-01A	49	male	T3	13.4667	Alive
TCGA-IB-AAUW-01A	63	female	T3	7.66667	Dead
TCGA-L1-A7W4-01A	48	female	T3	9.26667	Dead
TCGA-LB-A7SX-01A	74	female	T3	13.1	Dead
TCGA-LB-A8F3-01A	64	female	T3	12.6333	Alive
TCGA-LB-A9Q5-01A	63	female	T3	10.4333	Dead
TCGA-M8-A5N4-01A	48	female	T3	19.4667	Alive
TCGA-OE-A75W-01A	75	male	T3	8.9	Dead
TCGA-PZ-A5RE-01A	44	female	T3	15.6667	Dead
TCGA-Q3-A5QY-01A	58	male	T3	13.8667	Alive
TCGA-Q3-AA2A-01A	64	female	T3	3.16667	Alive
TCGA-RB-A7B8-01A	81	female	T3	15.5333	Dead
TCGA-RB-AA9M-01A	43	male	T1	9.53333	Alive
TCGA-RL-AAAS-01A	60	female	T2	0.3	Alive
TCGA-S4-A8RM-01A	67	male	T3	24.5667	Alive
TCGA-S4-A8RO-01A	75	female	T3	17.5	Alive
TCGA-S4-A8RP-01A	77	female	T3	23.4	Dead
TCGA-US-A774-01A	76	female	T3	23.1667	Dead
TCGA-US-A776-01A	61	male	T3	40.5333	Alive
TCGA-US-A779-01A	54	female	T3	17.0333	Dead
TCGA-US-A77E-01A	73	male	T3	14.3333	Dead
TCGA-US-A77G-01A	64	male	T3	0.4	Dead
TCGA-US-A77J-01A	81	female	T3	18.9333	Dead
TCGA-XD-AAUG-01A	66	female	T3	14	Alive
TCGA-XD-AAUH-01A	57	female	T3	13.1667	Alive
TCGA-XD-AAUI-01A	50	female	T3	12.2	Dead
TCGA-XD-AAUL-01A	56	male	T3	16.6	Alive
TCGA-XN-A8T3-01A	67	male	T2	31.7	Alive
TCGA-XN-A8T5-01A	53	female	T2	24	Alive
TCGA-YB-A89D-01A	59	male	T3	11.6667	Alive
TCGA-YH-A8SY-01A	73	female	T3	12.9333	Alive
TCGA-YY-A8LH-01A	61	female	T3	67.2	Alive
TCGA-Z5-AAPL-01A	74	female	T3	15.5667	Alive
